# Supplementary material for: Healthy, Inclusive and Sustainable Catering in Secondary Schools—An Analysis of a Transformation Process with Multiple Tensions
Source: Int J Environ Res Public Health. 2024 Mar 20;21(3):370. doi: 10.3390/ijerph21030370 (PMC10969783; doi:10.3390/ijerph21030370)
Supplement: Supplementary file 1 [file ijerph-21-00370-s001.zip]

Archive with 1 entries (1 files):
- ijerph-2803757-supplementary.pdf
